# Supplementary material for: A new Vaejovis C.L. Koch, 1836, the second known vorhiesi group species from the Santa Catalina Mountains of Arizona (Scorpiones, Vaejovidae)
Source: Zookeys. 2013 Feb 18;(270):21–35. doi: 10.3897/zookeys.270.4500 (PMC3668420; doi:10.3897/zookeys.270.4500)
Supplement: XML Treatment for Vaejovis brysoni [file zookeys.270.4500-treatment1.xml]

<!DOCTYPE tp:taxon-treatment
  PUBLIC "-//TaxonX//DTD Taxonomic Treatment Publishing DTD v0 20100105//EN" "tax-treatment-NSO.dtd">
<tp:taxon-treatment xmlns:tp="http://www.plazi.org/taxpub"><tp:treatment-meta><mixed-citation publication-type="journal"><person-group><name><surname>Ayrey</surname><given-names>Richard F.</given-names></name><name><surname>Webber</surname><given-names>Michael M.</given-names></name></person-group><article-title>A new 
                    <italic>Vaejovis</italic> C.L. Koch, 1836, the second known 
                    <italic>vorhiesi</italic> group species from the Santa Catalina Mountains of Arizona (Scorpiones, Vaejovidae)
                </article-title><source>Zookeys</source><day>18</day><month>2</month><year>2013</year><volume>2013</volume><issue>270</issue><fpage>21</fpage><lpage>35</lpage><pub-id pub-id-type="doi">10.3897/zookeys.270.4500</pub-id></mixed-citation></tp:treatment-meta><tp:nomenclature><tp:taxon-name>
                            <tp:taxon-name-part taxon-name-part-type="genus">Vaejovis</tp:taxon-name-part>
                            <tp:taxon-name-part taxon-name-part-type="species">brysoni</tp:taxon-name-part>
                        <object-id xmlns:xlink="http://www.w3.org/1999/xlink" xlink:type="simple">urn:lsid:zoobank.org:act:80FC6074-1CD9-4DED-B155-2F7FE348495C</object-id>
								<object-id xmlns:xlink="http://www.w3.org/1999/xlink" xlink:type="simple">http://species-id.net/wiki/Vaejovis_brysoni</object-id>
								</tp:taxon-name><tp:taxon-status xmlns:xlink="http://www.w3.org/1999/xlink" xlink:type="simple">sp. n.</tp:taxon-status><xref ref-type="fig" rid="F1">Figs 1</xref><xref ref-type="fig" rid="F2"/><xref ref-type="fig" rid="F3"/><xref ref-type="fig" rid="F4"/><xref ref-type="fig" rid="F5">–10</xref><xref ref-type="fig" rid="F7">12</xref><xref ref-type="table" rid="T1">Table 1</xref></tp:nomenclature><tp:treatment-sec sec-type="Type material"><title>Type material.</title><p>Female holotype.USA: Arizona: Pima Co.: above Molino Basin on Catalina Highway near Seven Cataracts Vista, Santa Catalina Mountains. <named-content xmlns:xlink="http://www.w3.org/1999/xlink" content-type="dwc:verbatimCoordinates" xlink:type="simple">32.35796°N, 110.72538°W</named-content>, 1626 m. 16 March 2012. R.W. Bryson Jr. (RFA specimen number 632, deposited in USNM). Paratypes. Same locality as holotype. 16 March 2012. R.W. Bryson Jr. 1 ♂ (RFA specimen number 633) 2 ♀ (RFA specimen numbers 634 and 635). 17 August 2012. R. F. Ayrey. 1 ♀ (RFA specimen number 643).
                        </p></tp:treatment-sec><tp:treatment-sec sec-type="Etymology"><title>Etymology.</title><p>The specific epithet is a patronym honoring our colleague Dr. Robert W. Bryson, Jr., the collector of the holotype.</p></tp:treatment-sec><tp:treatment-sec sec-type="Diagnosis"><title>Diagnosis.</title><p>Relatively small-bodied scorpion from the Seven Cataracts Overlook area of the Santa Catalina Mountains, southern Arizona (total body length of the female holotype is 27.50 mm). Color is light to medium brown, light brown to yellow on the legs, with underlying dark mottling on carapace and mesosoma. Metasoma is light brown with darker carinae.</p><p>Significant characters that distinguish <italic><tp:taxon-name>Vaejovis brysoni</tp:taxon-name></italic> sp. n. from other known species in the <italic>vorhiesi</italic> group are described below.
                        </p><p><italic><tp:taxon-name>Vaejovis jonesi</tp:taxon-name></italic>, <italic><tp:taxon-name>Vaejovis lapidicola</tp:taxon-name></italic>, <italic><tp:taxon-name>Vaejovis paysonensis</tp:taxon-name></italic>, <italic><tp:taxon-name>Vaejovis crumpi</tp:taxon-name></italic>, and <italic><tp:taxon-name>Vaejovis bigelowi</tp:taxon-name></italic> all possess 7 inner denticles (<italic>ID</italic>) on the chela movable finger, not 6 as in <italic><tp:taxon-name>Vaejovis brysoni</tp:taxon-name></italic> sp. n. The new species can be distinguished from <italic><tp:taxon-name>Vaejovis halli</tp:taxon-name></italic> by having significantly larger metasomal segment L/W ratios on I, II, and V (<xref ref-type="table" rid="T1">Table 1</xref>). <italic><tp:taxon-name>Vaejovis brysoni</tp:taxon-name></italic> can be distinguished from <italic><tp:taxon-name>Vaejovis bandido</tp:taxon-name></italic> by having larger metasomal segment I L/W ratios in addition to larger fixed finger L/chela L ratios. <italic><tp:taxon-name>Vaejovis brysoni</tp:taxon-name></italic> sp. n. can be distinguished from <italic><tp:taxon-name>Vaejovis deboerae</tp:taxon-name></italic> by having a smaller and less-developed subaculear tubercle. <italic><tp:taxon-name>Vaejovis brysoni</tp:taxon-name></italic> sp. n. also have shorter total body lengths and shorter carapace lengths. In addition, <italic><tp:taxon-name>Vaejovis deboerae</tp:taxon-name></italic> have larger telson vesicle L/W ratios. However, <italic><tp:taxon-name>Vaejovis brysoni</tp:taxon-name></italic> sp. n. have larger metasomal segment I L/W ratios and larger fixed finger L/chela L ratios. <italic><tp:taxon-name>Vaejovis brysoni</tp:taxon-name></italic> sp. n. also have fewer pectinal teeth than <italic><tp:taxon-name>Vaejovis deboerae</tp:taxon-name></italic>. <italic><tp:taxon-name>Vaejovis brysoni</tp:taxon-name></italic> sp. n. can be distinguished from <italic><tp:taxon-name>Vaejovis vorhiesi</tp:taxon-name></italic> by having larger metasomal segments L/W ratios on I, II, and III. However, <italic><tp:taxon-name>Vaejovis vorhiesi</tp:taxon-name></italic> have larger chela L/W ratios. <italic><tp:taxon-name>Vaejovis brysoni</tp:taxon-name></italic> sp. n. also have <!--PageBreak--><!--PageBreak-->fewer pectinal teeth than <italic><tp:taxon-name>Vaejovis vorhiesi</tp:taxon-name></italic>. <italic><tp:taxon-name>Vaejovis brysoni</tp:taxon-name></italic> sp. n. can be distinguished from <italic><tp:taxon-name>Vaejovis cashi</tp:taxon-name></italic> by having longer total body lengths, and larger metasomal segment L/W ratios on segments I, II, and III. In addition, <italic><tp:taxon-name>Vaejovis brysoni</tp:taxon-name></italic> sp. n. exhibit larger fixed finger L/chela L ratios.<italic><tp:taxon-name>Vaejovis brysoni</tp:taxon-name></italic> sp. n. can be distinguished from <italic><tp:taxon-name>Vaejovis feti</tp:taxon-name></italic> by having larger metasomal segment I and II L/W ratios. Additionally, <italic><tp:taxon-name>Vaejovis brysoni</tp:taxon-name></italic> sp. n. also have larger fixed finger L/chela L ratios than <italic><tp:taxon-name>Vaejovis feti</tp:taxon-name></italic>. <italic><tp:taxon-name>Vaejovis brysoni</tp:taxon-name></italic> sp. n. can also be distinguished from <italic><tp:taxon-name>Vaejovis feti</tp:taxon-name></italic> by having a higher number of pectinal teeth. <italic><tp:taxon-name>Vaejovis brysoni</tp:taxon-name></italic> sp. n. can be distinguished from <italic><tp:taxon-name>Vaejovis electrum</tp:taxon-name></italic> by having larger metasomal segment L/W ratios on segments I, II, III, and V. In addition, <italic><tp:taxon-name>Vaejovis brysoni</tp:taxon-name></italic> sp. n. also have larger fixed finger L/chela L ratios than <italic><tp:taxon-name>Vaejovis electrum</tp:taxon-name></italic>. Finally, <italic><tp:taxon-name>Vaejovis brysoni</tp:taxon-name></italic> sp. n. can be distinguished from <italic><tp:taxon-name>Vaejovis tenuipalpus</tp:taxon-name></italic> by having smaller metasomal segment L/W ratios on segments II, III, and IV. <italic><tp:taxon-name>Vaejovis tenuipalpus</tp:taxon-name></italic> also have larger femur, patella, and chela L/W ratios.
                        </p></tp:treatment-sec><tp:treatment-sec sec-type="Description"><title>Description of the holotype.</title><p>Color of the holotype is light to medium brown, light brown to yellow on the legs, with underlying dark mottling on carapace and mesosoma. Metasoma is light brown with darker carinae. Metasomal segments are slightly wider than the vesicle. Small spinoid subaculear tubercle is present (<xref ref-type="fig" rid="F1">Fig. 1</xref>). The pedipalp fixed finger has 5 to 6 ID denticles and movable finger has 6 ID denticles. Carapace:Anterior margin of the carapace is slightly emarginated, the posterior margin is straight. The carapace is moderately granular, with three lateral eyes present on each side. The median furrow is moderate and traverses the entire length of the carapace. The ratio of the location of the median eyes on the carapace (anterior edge/<!--PageBreak-->carapace length 0.73/3.75) = 0.19; carapace length/width at median eyes 3.75/2.35 = 1.60. The carapace is longer than metasomal segmentV.Mesosoma: Tergites are moderately granular with vestigial median carina on tergites I–VI. Tergite VII with weak median carina on anterior third and strong dorsal lateral and lateral supramedian granular carinae. Sternites I–V are finely granular and without carinae. Sternite V with weak granular ventral lateral carinae on middle 1/3. Presternites are smooth. Spiracles are ovoid with median side rotated 35 degrees from posterior sternite margin. Sternites with variable number of microsetae. Pectines:Pectinal tooth count is11/12. All pectinal teeth have exterodistal angling with a large sensorial area. Middle lamellae are 6/6. Fulcra are present. Each fulcra with 1–3 central setae.Metasoma: The carapace of the holotype female is longer than the fifth metasomal segment. Ratio of segment I length/width 0.93; of segment II length/width 1.03; of segment III length/width 1.18; of segment IV length/width 1.50; of segment V length/width 2.32. Segments I–IV: <!--PageBreak-->dorsolateral carinae are strong and granular to slightly dentate, with the distal denticle of I–IV enlarged and spinoid. Lateral supramedian carinae I–IV are strong and crenulate, with enlarged spinoid distal denticle. Lateral inframedian carinae are moderately granular on posterior 4/5 of segment I, 4/5 of II, 1/2 of III, and nearly obsolete on segment IV. Ventrolateral carinae on segment I, II, and III are moderate and granular; on IV moderate, granular and slightly serrate. Ventral submedian carinae are weak on segment I, weak to moderate on II, moderate, granular to slightly serrate on III and <!--PageBreak--><!--PageBreak-->IV. The dorsal and lateral intercarinal spaces are very finely granular. Segment I–IV: ventral submedian setae count is 3/3. Segment V: dorsolateral carinae are moderate and slightly serrate on anterior 1/3. Lateromedian carinae are weak to moderate and granular on basal 3/5, and obsolete on distal 2/5. Ventrolateral and ventromedian carinae are strong and crenate to serrate. Intercarinal spaces are finely granular. Ventrolateral setae count 4/4. Telson:Smooth with four pairs of large setae on the ventral surface, three large setae are along both lateral edges of the vesicle with numerous smaller setae. A small spinoid subaculear tubercle is present. Chelicerae: The dorsal edge of movable cheliceral finger with two subdistal (sd) denticles. Ventral edge is smooth, with well developed serrula on distal half. Pedipalps: Trichobothrial pattern type C (<xref ref-type="bibr" rid="B19">Vachon 1974</xref>) (<xref ref-type="fig" rid="F7">Fig. 12</xref>). Trichobothria <italic>ib</italic> and <italic>it</italic> near base of fixed finger. Pedipalp ratios: chela length/width 4.00; femur length/width 2.69; patella length/width 2.59; fixed finger length/carapace length 0.68. Chela:Carinae are moderate. Fixed and movable finger median denticles (MD) are aligned and divided into 6 subrows by 5 outer denticles (OD) and usually 6 ID denticles. Femur: Dorsal internal and external are moderate and granular; ventral internal granular to crenulate; ventral external are slightly serrate; dorsal and ventral surfaces are covered with fine granules; external surface is smooth. Patella:Internal surface are covered with very strong dentate to serrate granules on the <italic>DPSc</italic> carina. Dorsal external and internal are moderate and granular. Ventral internal carinae are strong and granular. External surface is rounded with scattered granulation; dorsal and ventral surfaces are covered with minute granules. Legs: Ventral surface of tarsomere II with single median row of spinules terminating distally with one spinule pair.
                        </p></tp:treatment-sec><tp:treatment-sec sec-type="Variability"><title>Variability.</title><p>Variability of fixed finger ID denticle count was found. For <italic><tp:taxon-name>Vaejovis brysoni</tp:taxon-name></italic> sp. n., fixed finger ID denticle counts ranged from 5 (n=3) to 6 (n=5). Variation also existed for female <italic><tp:taxon-name>Vaejovis brysoni</tp:taxon-name></italic> sp. n. in the number of pectinal teeth 11/11 (n=2), 11/12 (n=3), 12/11 (n=1), 12/12 (n=2) with a mean of 11.5 for females, and 13/14 for the paratype male (n=1). In addition, there was variation in the number of middle lamellae 5/5 (n=1), 6/6 (n=5), 7/6 (n=1), 7/7 (n=1) and for the paratype male 8/9 (n=1). The right hemispermatophore was extracted from the paratype male. The right hemispermatophore is 3.10 mm in total length, and its lamina is 1.20 mm in length and 0.39 mm in width. The hemispermatophore is lightly sclerotized near the dorsal trough, and possesses a subtle distal crest on the inner distal aspect of the lamina. The lamellar hook is strong and widely bifurcated, and emanates from the dorsal trough. A medium, defined truncal flexure is visible on the external aspect of the trunk/lamina juncture. The male paratype also posseses an area of reduced pigmentation (white patch) on the posterior ¼ of the third sternal plate. (<xref ref-type="bibr" rid="B7">Graham and Bryson 2010</xref>).
                        </p></tp:treatment-sec><tp:treatment-sec sec-type="Mensuration"><title>Mensuration</title><p>(mm).Female holotype: total length 27.5; carapace length 3.75; mesosoma length 8.13; metasoma length 15.63. Metasoma: segment I length/width/depth 1.81/1.94/1.38; segment II length/width/depth 2.00/1.94/1.25; segment III length/width/depth 2.06/1.75/1.31; segment IV length/width/depth 2.63/1.75/1.25; segment V length/width/depth 3.63/1.56/1.25. Telson: length 3.50; vesicle length/width/depth 2.25/1.25/1.06; aculeus length 1.25. Pedipalps: <!--PageBreak-->total length 10.44; femur length/width 2.69/1.00; patella length/width 2.75/1.06; chela length 5.00; palm length/width/depth 2.44/1.25/1.13; movable finger length 2.69; fixed finger length 2.56. Male paratype: total length 21.1; carapace length 2.75; mesosoma length 5.25; metasoma length 13.1; Metasoma: segment I length/width/depth 1.44/1.81/1.25; segment II length/width/depth 1.56/1.88/1.13; segment III length/width/depth 1.75/1.63/1.19; segment IV length/width/depth 2.38/1.63/1.19; segment V length/width/depth 3.25/2.26/1.13. Telson: length 2.69; vesicle length/width/depth 1.81/1.00/1.00; aculeus length 0.88. Pedipalps: total length 9.5; femur length/width 2.44/0.81; patella length/width 2.63/0.88; chela length 4.44; palm length/width/depth 1.88/1.06/1.06; movable finger length 2.69; fixed finger length 2.56.</p></tp:treatment-sec><tp:treatment-sec sec-type="Distribution"><title>Distribution and natural history.</title><p><italic><tp:taxon-name>Vaejovis brysoni</tp:taxon-name></italic> sp. n. is known only from the type locality above Molino Basin on the Catalina Highway near the Seven Cataracts Vista, Santa Catalina Mountains, Arizona, USA. The type localities of the 12 described species in the <italic>vorhiesi</italic> group from Arizona and western New Mexico are shown in <xref ref-type="fig" rid="F8">Figure 13</xref>. <italic><tp:taxon-name>Vaejovis brysoni</tp:taxon-name></italic> sp. n. is widely allopatric with <italic><tp:taxon-name>Vaejovis halli</tp:taxon-name></italic>, <italic><tp:taxon-name>Vaejovis vorhiesi</tp:taxon-name></italic>, <italic><tp:taxon-name>Vaejovis cashi</tp:taxon-name></italic>, <italic><tp:taxon-name>Vaejovis feti</tp:taxon-name></italic>, and <italic><tp:taxon-name>Vaejovis electrum</tp:taxon-name></italic> (<xref ref-type="fig" rid="F8">Fig. 13</xref>). <italic><tp:taxon-name>Vaejovis brysoni</tp:taxon-name></italic> sp. n. and <italic><tp:taxon-name>Vaejovis deboerae</tp:taxon-name></italic> both occur within <!--PageBreak-->the Santa Catalina Mountains, and their ranges may overlap, perhaps along the mid-elevation pine-oak woodlands between 1800–1900 m.
                        </p><p>The type specimens were found at night using a UV flashlight alongside the Catalina Highway. This area lies within open oak woodland and the transition zone from drier desert grassland to pine-oak woodland (<xref ref-type="bibr" rid="B20">Whittaker and Niering 1965</xref>). <!--PageBreak-->Several <italic><tp:taxon-name>Pseudouroctonus apacheanus</tp:taxon-name></italic> (Gertsch &amp; Soleglad, 1972) and <italic><tp:taxon-name>Centruroides sculpturatus</tp:taxon-name></italic> Ewing, 1928 were also observed. In August of 2012, three captive female <italic><tp:taxon-name>Vaejovis brysoni</tp:taxon-name></italic> were observed with first instar juveniles (<xref ref-type="fig" rid="F3">Fig. 3</xref>). The mean juvenile count was 23.67. The 1<sup>st</sup> instar orientation on the mother’s back was non-random, as is seen with many other species of <italic><tp:taxon-name>Vaejovis</tp:taxon-name></italic> (<xref ref-type="bibr" rid="B9">Hjelle 1974</xref>). They were facing anteriorly with the prosoma down and the metasoma raised over the prosoma of the juvenile immediately posterior to them.
                        </p><table-wrap position="float" orientation="portrait" id="T1"><label>Table 1. </label><caption><p>Morphometrics (mm) of female <italic><tp:taxon-name>Vaejovis brysoni</tp:taxon-name></italic> sp.n. versus other <italic><tp:taxon-name>Vaejovis vorhiesi</tp:taxon-name></italic> group species. Data on pectinal teeth with * from (<xref ref-type="bibr" rid="B10">Hughes 2011</xref>) and ** from (<xref ref-type="bibr" rid="B11">Sissom et al. 2012</xref>). Bold numbers are those which have no overlap with <italic><tp:taxon-name>Vaejovis brysoni</tp:taxon-name></italic> sp. n. </p></caption><table><tbody><tr><th rowspan="1" colspan="2"/><th rowspan="1" colspan="6"><bold><italic><tp:taxon-name>Vaejovis brysoni</tp:taxon-name></italic> Ratio Comparisons</bold>
                                        </th><th rowspan="1" colspan="2"/></tr><tr><td rowspan="1" colspan="1"> <bold><italic><tp:taxon-name>Vaejovis</tp:taxon-name></italic> spp.</bold>
                                        </td><td rowspan="1" colspan="1"> <bold><italic><tp:taxon-name>Vaejovis brysoni</tp:taxon-name></italic> (8)</bold>
                                        </td><td rowspan="1" colspan="1"> <bold><italic><tp:taxon-name>Vaejovis bandido</tp:taxon-name></italic> (5)</bold>
                                        </td><td rowspan="1" colspan="1"> <bold><italic><tp:taxon-name>Vaejovis halli</tp:taxon-name></italic> (3)</bold>
                                        </td><td rowspan="1" colspan="1"> <bold><italic><tp:taxon-name>Vaejovis deboerae</tp:taxon-name></italic> (3)</bold>
                                        </td><td rowspan="1" colspan="1"> <bold><italic><tp:taxon-name>Vaejovis vorhiesi</tp:taxon-name></italic> (3)</bold>
                                        </td><td rowspan="1" colspan="1"> <bold><italic><tp:taxon-name>Vaejovis cashi</tp:taxon-name></italic> (3)</bold>
                                        </td><td rowspan="1" colspan="1"> <bold><italic><tp:taxon-name>Vaejovis feti</tp:taxon-name></italic> (3)</bold>
                                        </td><td rowspan="1" colspan="1"> <bold><italic><tp:taxon-name>Vaejovis electrum</tp:taxon-name></italic> (3)</bold>
                                        </td><td rowspan="1" colspan="1"><bold><italic><tp:taxon-name>Vaejovis tenuipalpus</tp:taxon-name></italic> (3)</bold>
                                        </td></tr><tr><td rowspan="1" colspan="1">Total length Carapace length Ca L/MetV L</td><td rowspan="1" colspan="1">22.88–27.50 2.88–3.75 0.88–1.03</td><td rowspan="1" colspan="1">24.65–27.75 3.12–3.38 0.97–0.98</td><td rowspan="1" colspan="1">21.87–23.43 2.90–3.18 0.98–0.99</td><td rowspan="1" colspan="1"><bold>29.64–33.14 3.79–4.38</bold> 0.89–0.97
                                        </td><td rowspan="1" colspan="1">24.62–26.55 3.21–3.39 0.98–1.06</td><td rowspan="1" colspan="1"><bold>20.90–22.10</bold> 2.86–3.11 0.96–1.14
                                        </td><td rowspan="1" colspan="1">22.00–23.46 3.01–3.19 0.96–1.05</td><td rowspan="1" colspan="1">24.48–25.38 3.48–3.60 1.02–1.13</td><td rowspan="1" colspan="1"><bold>28.38–31.24</bold> 3.52–3.71 0.93–0.98
                                        </td></tr><tr><td rowspan="1" colspan="1">Segment I length/width</td><td rowspan="1" colspan="1">0.93–1.00</td><td rowspan="1" colspan="1"><bold>0.73–0.78</bold>
                                        </td><td rowspan="1" colspan="1"><bold>0.70–0.77</bold>
                                        </td><td rowspan="1" colspan="1"><bold>0.72–0.79</bold> 
                                        </td><td rowspan="1" colspan="1"><bold>0.68–0.73</bold> 
                                        </td><td rowspan="1" colspan="1"><bold>0.61–0.66</bold> 
                                        </td><td rowspan="1" colspan="1"><bold>0.69–0.73</bold> 
                                        </td><td rowspan="1" colspan="1"><bold>0.65–0.68</bold> 
                                        </td><td rowspan="1" colspan="1">0.90–0.94</td></tr><tr><td rowspan="1" colspan="1">Segment II length/width</td><td rowspan="1" colspan="1">0.90–1.03</td><td rowspan="1" colspan="1">0.88–0.94</td><td rowspan="1" colspan="1"><bold>0.79–0.87</bold>
                                        </td><td rowspan="1" colspan="1">0.98–1.03</td><td rowspan="1" colspan="1">0.85–0.92 </td><td rowspan="1" colspan="1"><bold>0.74–0.80</bold>
                                        </td><td rowspan="1" colspan="1"><bold>0.69–0.73</bold> 
                                        </td><td rowspan="1" colspan="1"><bold>0.68–0.89</bold> 
                                        </td><td rowspan="1" colspan="1"><bold>1.09–1.18</bold> 
                                        </td></tr><tr><td rowspan="1" colspan="1">Segment III length/width</td><td rowspan="1" colspan="1">1.00–1.09</td><td rowspan="1" colspan="1">0.96–1.04</td><td rowspan="1" colspan="1">0.94–1.00</td><td rowspan="1" colspan="1">1.02–1.14</td><td rowspan="1" colspan="1"><bold>0.96–0.98</bold> 
                                        </td><td rowspan="1" colspan="1"><bold>0.89–0.92</bold> 
                                        </td><td rowspan="1" colspan="1">0.93–1.13</td><td rowspan="1" colspan="1"><bold>0.93–0.98</bold> 
                                        </td><td rowspan="1" colspan="1"><bold>1.29–1.36</bold> 
                                        </td></tr><tr><td rowspan="1" colspan="1">Segment IV length/width</td><td rowspan="1" colspan="1">1.34–1.61</td><td rowspan="1" colspan="1">1.35–1.44</td><td rowspan="1" colspan="1">1.27–1.50</td><td rowspan="1" colspan="1">1.48–1.60</td><td rowspan="1" colspan="1">1.39–1.62</td><td rowspan="1" colspan="1">1.28–1.39</td><td rowspan="1" colspan="1">1.35–1.60</td><td rowspan="1" colspan="1">1.33–1.46</td><td rowspan="1" colspan="1"><bold>1.74–1.83</bold>
                                        </td></tr><tr><td rowspan="1" colspan="1">Segment V length/width</td><td rowspan="1" colspan="1">2.15–2.82</td><td rowspan="1" colspan="1">2.02–2.16</td><td rowspan="1" colspan="1"><bold>1.79–2.11</bold>
                                        </td><td rowspan="1" colspan="1">2.10–2.32</td><td rowspan="1" colspan="1">2.08–2.22 </td><td rowspan="1" colspan="1">2.05–2.15 </td><td rowspan="1" colspan="1">2.07–2.24</td><td rowspan="1" colspan="1"><bold>1.81–1.91</bold>
                                        </td><td rowspan="1" colspan="1">2.49–2.52</td></tr><tr><td rowspan="1" colspan="1">Telson VesicleLength/width</td><td rowspan="1" colspan="1">1.60–2.06</td><td rowspan="1" colspan="1">1.59–1.69</td><td rowspan="1" colspan="1">1.68–1.85</td><td rowspan="1" colspan="1"><bold>2.22–2.43</bold>
                                        </td><td rowspan="1" colspan="1">1.63–1.72</td><td rowspan="1" colspan="1">1.56–1.71</td><td rowspan="1" colspan="1">1.62–1.87</td><td rowspan="1" colspan="1">1.45–1.62</td><td rowspan="1" colspan="1">1.60–1.77</td></tr><tr><td rowspan="1" colspan="1">Femurlength/width</td><td rowspan="1" colspan="1">2.87–3.22</td><td rowspan="1" colspan="1">2.86–3.07</td><td rowspan="1" colspan="1">2.83–3.33</td><td rowspan="1" colspan="1">2.74–2.90 </td><td rowspan="1" colspan="1">2.87–3.22</td><td rowspan="1" colspan="1">2.74–3.02</td><td rowspan="1" colspan="1">2.89–3.41</td><td rowspan="1" colspan="1">2.78–3.19</td><td rowspan="1" colspan="1"><bold>3.81–3.83</bold> 
                                        </td></tr><tr><td rowspan="1" colspan="1">Patellalength/width</td><td rowspan="1" colspan="1">2.47–3.29</td><td rowspan="1" colspan="1">2.83–3.21</td><td rowspan="1" colspan="1">2.89–3.63</td><td rowspan="1" colspan="1">2.91–3.16</td><td rowspan="1" colspan="1">3.12–3.19</td><td rowspan="1" colspan="1">2.86–3.03</td><td rowspan="1" colspan="1">2.53–2.66</td><td rowspan="1" colspan="1">2.86–2.94</td><td rowspan="1" colspan="1"><bold>3.72–3.85</bold> 
                                        </td></tr><tr><td rowspan="1" colspan="1">Chela length/width Ff L/Ca L Ff L/Ch L</td><td rowspan="1" colspan="1">3.71–4.55 0.68–0.83 0.51–0.56</td><td rowspan="1" colspan="1">4.09–4.48 0.65–0.69 <bold>0.48–0.49</bold>
                                        </td><td rowspan="1" colspan="1">4.33–4.79 0.67–0.77 0.46–0.53</td><td rowspan="1" colspan="1">4.17–4.53 0.71–0.77 0.48–0.52 </td><td rowspan="1" colspan="1"><bold>4.57–5.30</bold> 0.72–0.81 0.47–0.54
                                        </td><td rowspan="1" colspan="1">3.84–4.52 0.68–0.73 <bold>0.47–0.49</bold> 
                                        </td><td rowspan="1" colspan="1">3.59–3.91 0.69–0.80 <bold>0.48–0.50</bold> 
                                        </td><td rowspan="1" colspan="1">3.74–4.19 0.68–0.69 0.47–0.51</td><td rowspan="1" colspan="1"><bold>5.05–5.43</bold> 0.83–0.87 0.50–0.51
                                        </td></tr><tr><td rowspan="1" colspan="1">Pectinal Teeth</td><td rowspan="1" colspan="1">11–12 11.5(16)</td><td rowspan="1" colspan="1">11–12 11.1(10)</td><td rowspan="1" colspan="1">11–13 11.94(16)</td><td rowspan="1" colspan="1">12–13 12.17(6)
                                        </td><td rowspan="1" colspan="1">12–13 12.87(339)*
                                        </td><td rowspan="1" colspan="1">10–12 10.98(337)*</td><td rowspan="1" colspan="1"><bold>10</bold> 10.00(6)
                                        </td><td rowspan="1" colspan="1">11–12 11.75(96)*</td><td rowspan="1" colspan="1">11–12 11.15(26)**</td></tr></tbody></table></table-wrap><fig id="F1" position="float" orientation="portrait"><label>Figure 1.</label><caption><p><italic><tp:taxon-name>Vaejovis brysoni</tp:taxon-name></italic>sp. n., paratype female in natural habitat.</p></caption><graphic xmlns:xlink="http://www.w3.org/1999/xlink" xlink:href="ZooKeys-270-021-g001.jpg" position="float" orientation="portrait" xlink:type="simple"/></fig><fig id="F2" position="float" orientation="portrait"><label>Figure 2.</label><caption><p><italic><tp:taxon-name>Vaejovis brysoni</tp:taxon-name></italic> sp. n., paratype female dorsal and ventral views.</p></caption><graphic xmlns:xlink="http://www.w3.org/1999/xlink" xlink:href="ZooKeys-270-021-g002.jpg" position="float" orientation="portrait" xlink:type="simple"/></fig><fig id="F3" position="float" orientation="portrait"><label>Figure 3.</label><caption><p><italic><tp:taxon-name>Vaejovis brysoni</tp:taxon-name></italic>sp. n., paratype female with first instar juveniles.</p></caption><graphic xmlns:xlink="http://www.w3.org/1999/xlink" xlink:href="ZooKeys-270-021-g003.jpg" position="float" orientation="portrait" xlink:type="simple"/></fig><fig id="F4" position="float" orientation="portrait"><label>Figure 4.</label><caption><p><italic><tp:taxon-name>Vaejovis brysoni</tp:taxon-name></italic>sp. n., paratype male right hemispermatophore.</p></caption><graphic xmlns:xlink="http://www.w3.org/1999/xlink" xlink:href="ZooKeys-270-021-g004.jpg" position="float" orientation="portrait" xlink:type="simple"/></fig><fig id="F5" position="float" orientation="portrait"><label>Figures 5–10.</label><caption><p><italic><tp:taxon-name>Vaejovis brysoni</tp:taxon-name></italic>sp. n.,paratype female carapace <bold>5</bold>; telson <bold>6</bold>; pectines <bold>7</bold>; paratype male pectines and sternites <bold>8</bold>; paratype female metasoma dorsal <bold>9</bold>; and ventral <bold>10</bold>.</p></caption><graphic xmlns:xlink="http://www.w3.org/1999/xlink" xlink:href="ZooKeys-270-021-g005.jpg" position="float" orientation="portrait" xlink:type="simple"/></fig><fig id="F6" position="float" orientation="portrait"><label>Figure 11.</label><caption><p><italic><tp:taxon-name>Vaejovis brysoni</tp:taxon-name></italic>sp. n.habitat.</p></caption><graphic xmlns:xlink="http://www.w3.org/1999/xlink" xlink:href="ZooKeys-270-021-g006.jpg" position="float" orientation="portrait" xlink:type="simple"/></fig><fig id="F7" position="float" orientation="portrait"><label>Figure 12.</label><caption><p><italic><tp:taxon-name>Vaejovis brysoni</tp:taxon-name></italic>sp. n.trichobothrial pattern.</p></caption><graphic xmlns:xlink="http://www.w3.org/1999/xlink" xlink:href="ZooKeys-270-021-g007.jpg" position="float" orientation="portrait" xlink:type="simple"/></fig><fig id="F8" position="float" orientation="portrait"><label>Figure 13.</label><caption><p>Map of Arizona and extreme western New Mexico showing the type localities of 13 of the 14 species in the <italic><tp:taxon-name>Vaejovis vorhiesi</tp:taxon-name></italic> group discussed in this paper, including the new species <italic><tp:taxon-name>Vaejovis brysoni</tp:taxon-name></italic> sp. n. The <italic><tp:taxon-name>Vaejovis bandido</tp:taxon-name></italic> type locality is south of Arizona in Sonora, Mexico. Localities are divided into those species exhibiting seven inner denticles (<italic>ID</italic>) on the chelal movable finger (white rectangles with black numbering) and those with primarily six <italic>ID</italic> denticles (black rectangles with white numbering). Seven <italic>ID</italic>s: <bold>1</bold> <italic><tp:taxon-name>Vaejovis jonesi</tp:taxon-name></italic> <bold>2</bold> <italic><tp:taxon-name>Vaejovis lapidicola</tp:taxon-name></italic> <bold>3</bold> <italic><tp:taxon-name>Vaejovis paysonensis</tp:taxon-name></italic> <bold>4</bold> <italic><tp:taxon-name>Vaejovis crumpi</tp:taxon-name></italic> and <bold>5</bold> <italic><tp:taxon-name>Vaejovis bigelowi</tp:taxon-name></italic>. Six <italic>ID</italic>s: <bold>6</bold> <italic><tp:taxon-name>Vaejovis vorhiesi</tp:taxon-name></italic> <bold>7</bold> <italic><tp:taxon-name>Vaejovis cashi</tp:taxon-name></italic> <bold>8</bold> <italic><tp:taxon-name>Vaejovis feti</tp:taxon-name></italic> <bold>9</bold> <italic><tp:taxon-name>Vaejovis deboerae</tp:taxon-name></italic> <bold>10</bold> <italic><tp:taxon-name>Vaejovis electrum</tp:taxon-name></italic> <bold>11</bold> <italic><tp:taxon-name>Vaejovis tenuipalpus</tp:taxon-name></italic> <bold>12</bold> <italic><tp:taxon-name>Vaejovis halli</tp:taxon-name></italic> and <bold>13</bold> <italic><tp:taxon-name>Vaejovis brysoni</tp:taxon-name></italic> sp. n.</p></caption><graphic xmlns:xlink="http://www.w3.org/1999/xlink" xlink:href="ZooKeys-270-021-g008.jpg" position="float" orientation="portrait" xlink:type="simple"/></fig><!--PageBreak--></tp:treatment-sec><ref-list><ref id="B10"><mixed-citation xmlns:xlink="http://www.w3.org/1999/xlink" xlink:type="simple"><person-group><name name-style="western"><surname>Hughes</surname><given-names>GB</given-names></name></person-group> (<year>2011</year>)<article-title> Morphological analysis of montane scorpions of the genus <italic>Vaejovis</italic> (Scorpiones: Vaejovidae) in Arizona, with revised diagnoses and description of a new species.</article-title><source>The Journal of Arachnology </source><volume>39</volume>: <fpage>420</fpage>-<lpage>438</lpage>. doi: <ext-link ext-link-type="uri" xlink:href="http://dx.doi.org/10.1636/Ha11-07.1" xlink:type="simple">10.1636/Ha11-07.1</ext-link></mixed-citation></ref><ref id="B11"><mixed-citation xmlns:xlink="http://www.w3.org/1999/xlink" xlink:type="simple"><person-group><name name-style="western"><surname>Sissom</surname><given-names>WD</given-names></name><name name-style="western"><surname>Hughes</surname><given-names>GB</given-names></name><name name-style="western"><surname>Bryson</surname><given-names>Jr RW</given-names></name><name name-style="western"><surname>Prendini</surname><given-names>L</given-names></name></person-group> (<year>2012</year>)<article-title> The <italic>vorhiesi</italic> group of <italic>Vaejovis</italic> C. L. Koch, 1836 (Scorpiones: Vaejovidae), in Arizona, with description of a new species from the Hualapai Mountains.</article-title><source>American Museum Novitates </source><volume>3742</volume>: <fpage>1</fpage>-<lpage>19</lpage>. doi: <ext-link ext-link-type="uri" xlink:href="http://dx.doi.org/10.1206/3742.2" xlink:type="simple">10.1206/3742.2</ext-link></mixed-citation></ref><ref id="B19"><mixed-citation xmlns:xlink="http://www.w3.org/1999/xlink" xlink:type="simple"><person-group><name name-style="western"><surname>Vachon</surname><given-names>M</given-names></name></person-group> (<year>1974</year>)<article-title> Etude des caractères utilizés pour classer les familles et les genres de Scorpions (Arachnides). 1. La trichobothriotaxie en Arachnologie. Sigles trichobothriaux et types de trichobothriotaxie chez les Scorpions.</article-title><source>Bulletin du Museum National d’Historie Naturelle </source><volume>140</volume>: <fpage>857</fpage>-<lpage>958</lpage>.</mixed-citation></ref><ref id="B7"><mixed-citation xmlns:xlink="http://www.w3.org/1999/xlink" xlink:type="simple"><person-group><name name-style="western"><surname>Graham</surname><given-names>MR</given-names></name><name name-style="western"><surname>Bryson</surname><given-names>RB</given-names></name></person-group> (<year>2010</year>)<article-title> <italic>Vaejovis montanus</italic> (Scorpiones: Vaejovidae), a new species from the Sierra Madre Occidental of Mexico.</article-title><source>Journal of Arachnology </source><volume>38</volume>: <fpage>285</fpage>-<lpage>293</lpage>. doi: <ext-link ext-link-type="uri" xlink:href="http://dx.doi.org/10.1636/Ha09-90.1" xlink:type="simple">10.1636/Ha09-90.1</ext-link></mixed-citation></ref><ref id="B20"><mixed-citation xmlns:xlink="http://www.w3.org/1999/xlink" xlink:type="simple"><person-group><name name-style="western"><surname>Whittaker</surname><given-names>RH</given-names></name><name name-style="western"><surname>Niering</surname><given-names>WA</given-names></name></person-group> (<year>1965</year>)<article-title> Vegetation of the Santa Catalina Mountains, Arizona: A gradient analysis of the south slope.</article-title><source>Ecology </source><volume>46</volume>: <fpage>429</fpage>-<lpage>452</lpage>. doi: <ext-link ext-link-type="uri" xlink:href="http://dx.doi.org/10.2307/1934875" xlink:type="simple">10.2307/1934875</ext-link></mixed-citation></ref><ref id="B9"><mixed-citation xmlns:xlink="http://www.w3.org/1999/xlink" xlink:type="simple"><person-group><name name-style="western"><surname>Hjelle</surname><given-names>JT</given-names></name></person-group> (<year>1974</year>)<article-title> Observations on the birth and post-birth behavior of <italic>Syntropis macrura</italic> Kraepelin (Scorpiones: Vaejovidae).</article-title><source>Journal of Arachnology </source><volume>1</volume>: <fpage>221</fpage>-<lpage>227</lpage>.</mixed-citation></ref></ref-list></tp:taxon-treatment>
